# Supplementary material for: Different Gut Microbiomes of Developmental Stages of Field-Collected Native and Invasive Western Bean Cutworm, Striacosta albicosta, in Western Nebraska
Source: Microorganisms. 2022 Sep 14;10(9):1828. doi: 10.3390/microorganisms10091828 (PMC9505167; doi:10.3390/microorganisms10091828)
Supplement: Supplementary file 1 [file microorganisms-10-01828-s001.zip]

Archive with 1 entries (1 files):
- microorganisms-1901649-supplementary.pdf
